# Supplementary material for: Health Literacy among Pregnant Women in a Lifestyle Intervention Trial
Source: Int J Environ Res Public Health. 2022 May 10;19(10):5808. doi: 10.3390/ijerph19105808 (PMC9141630; doi:10.3390/ijerph19105808)
Supplement: Supplementary file 1 [file ijerph-19-05808-s001.zip]

Archive with 1 entries (1 files):
- ijerph-1685410-supplementary.pdf
